# Supplementary material for: Identification of minor effect QTLs for plant architecture related traits using super high density genotyping and large recombinant inbred population in maize (Zea mays)
Source: BMC Plant Biol. 2018 Jan 18;18:17. doi: 10.1186/s12870-018-1233-5 (PMC5774087; doi:10.1186/s12870-018-1233-5)
Supplement: Supplementary file 2 — Regions with 3 fold higher recombinant ratio than genome average. D_Downstream, D_Exon, D_Intron, D_Upstream, D_Intergenic: SNP density in 2 k–downstream, exon, intron, 2 k–upstream of genic regions and SNP density in intergenic regions. (XLSX 21 kb) [file 12870_2018_1233_MOESM2_ESM.xlsx]

## Sheet: Sheet1
Table S4. Regions with a 3 fold higher recombination ratio than the genomic average.
Chr	Median	From	To	Recombination(cM/Mb)	Gene_density	NO._of_SNPs	Downstream	Exon	Intron	Upstream	Intergenic
1	3.5	3	4	6.89418	40	1641	102	336	351	176	676
1	4.5	4	5	4.81802	33	1237	173	243	229	147	445
1	5.5	5	6	4.55775	40	1932	186	315	553	238	640
1	8.5	8	9	4.14528	48	1566	157	328	354	212	515
1	10.5	10	11	5.63647	28	1215	108	124	173	167	643
1	29.5	29	30	9.04183	20	274	84	22	6	26	136
1	37.5	37	38	5.06448	19	644	36	46	129	44	389
1	40.5	40	41	3.88371	15	1438	41	128	105	86	1078
1	53.5	53	54	4.17843	18	919	60	96	135	111	517
1	66.5	66	67	3.93018	20	1445	90	137	221	151	846
1	164.5	164	165	4.05186	11	566	44	40	9	23	450
1	190.5	190	191	4.51715	19	692	54	121	118	58	341
1	194.5	194	195	3.79936	20	1286	96	127	201	161	701
1	256.5	256	257	5.2616	19	1423	106	100	343	105	769
1	258.5	258	259	4.40204	40	1063	188	154	208	161	352
1	278.5	278	279	4.09692	33	1252	98	303	266	140	445
1	296.5	296	297	4.28848	38	1641	77	292	434	186	652
2	1.5	1	2	5.19753	52	1713	130	342	478	247	516
2	2.5	2	3	7.04309	49	1203	100	237	432	179	255
2	3.5	3	4	6.07448	57	1589	149	391	609	205	235
2	4.5	4	5	5.26477	54	1084	50	334	374	171	155
2	5.5	5	6	4.53917	42	1098	119	226	234	265	254
2	8.5	8	9	4.05464	58	275	12	93	113	41	16
2	9.5	9	10	4.16668	41	998	79	236	291	183	209
2	11.5	11	12	5.35922	37	1333	120	173	383	194	463
2	12.5	12	13	3.83579	36	1292	63	382	356	130	361
2	208.5	208	209	4.90836	31	914	103	138	116	169	388
2	216.5	216	217	7.3278	38	422	53	82	122	49	116
2	234.5	234	235	5.32057	31	1120	66	191	241	108	514
3	1.5	1	2	4.49101	47	2162	198	332	388	337	907
3	2.5	2	3	6.60298	39	1793	116	359	454	262	602
3	3.5	3	4	9.10931	43	1042	149	170	231	171	321
3	4.5	4	5	4.72792	37	858	143	132	188	81	314
3	5.5	5	6	8.00299	28	1401	193	227	286	172	523
3	6.5	6	7	3.93656	23	1011	92	135	163	151	470
3	7.5	7	8	3.72169	20	971	56	92	97	79	647
3	9.5	9	10	5.14513	31	1119	125	216	377	126	275
3	176.5	176	177	5.72022	31	1121	117	192	198	111	503
3	224.5	224	225	4.36272	25	1254	156	124	433	84	457
3	225.5	225	226	4.06138	32	1586	188	201	434	232	531
3	227.5	227	228	4.99925	31	886	101	140	172	116	357
3	229.5	229	230	6.21918	45	1396	128	371	485	132	280
3	230.5	230	231	4.49061	39	1743	213	331	257	269	673
4	2.5	2	3	6.88342	51	1754	160	297	287	181	829
4	3.5	3	4	5.77361	34	1719	97	219	160	128	1115
4	4.5	4	5	5.57541	48	1163	145	148	157	147	566
4	5.5	5	6	4.89987	60	1914	197	347	268	286	816
4	9.5	9	10	5.0698	18	615	51	40	64	55	405
4	172.5	172	173	3.69392	25	417	30	68	75	65	179
4	234.5	234	235	4.16364	38	1511	237	298	283	195	498
4	235.5	235	236	3.73994	46	489	31	88	87	55	228
4	237.5	237	238	4.90799	41	1024	42	189	537	89	167
4	238.5	238	239	6.6436	62	1250	116	342	511	179	102
4	239.5	239	240	6.07658	55	1544	79	459	559	185	262
4	240.5	240	241	3.88009	48	1520	96	281	264	210	669
5	1.5	1	2	5.83821	78	2013	265	461	650	341	296
5	2.5	2	3	6.97905	63	1923	98	545	704	256	320
5	3.5	3	4	5.99003	61	1864	107	492	778	245	242
5	4.5	4	5	6.69363	60	2461	312	558	611	466	514
5	5.5	5	6	3.6881	58	1584	230	476	273	252	353
5	6.5	6	7	5.62061	48	1723	214	418	566	282	243
5	7.5	7	8	5.09435	45	1369	197	358	461	154	199
5	10.5	10	11	3.89334	34	1824	154	328	613	209	520
5	11.5	11	12	4.60965	30	1668	171	219	363	176	739
5	18.5	18	19	5.02068	32	1210	140	183	220	140	527
5	19.5	19	20	4.49896	31	1527	89	213	403	171	651
5	202.5	202	203	4.55283	27	1493	173	243	294	152	631
5	205.5	205	206	3.76505	46	1866	161	362	364	351	628
5	208.5	208	209	6.17013	44	1670	297	427	282	287	377
5	210.5	210	211	4.31789	48	1436	198	292	383	237	326
5	211.5	211	212	5.25592	46	1395	151	235	413	177	419
5	212.5	212	213	5.85484	43	1326	151	354	336	253	232
5	213.5	213	214	5.88356	39	1546	221	344	359	234	388
5	214.5	214	215	6.62413	48	1508	155	252	383	273	445
5	215.5	215	216	6.09434	61	1977	173	494	609	271	430
6	2.5	2	3	4.21659	19	421	33	68	93	101	126
6	68.5	68	69	3.9231	10	688	13	13	60	13	589
6	96.5	96	97	3.98041	26	779	45	108	210	68	348
6	97.5	97	98	4.73906	27	809	65	205	297	94	148
6	147.5	147	148	3.68873	41	2273	276	296	743	201	757
6	153.5	153	154	4.35555	33	1141	184	121	60	170	606
6	155.5	155	156	4.95137	45	1418	134	341	411	230	302
6	158.5	158	159	5.01928	37	1633	203	283	298	255	594
6	162.5	162	163	6.32076	52	1627	224	306	305	382	410
6	163.5	163	164	5.01029	41	1327	136	263	359	220	349
6	164.5	164	165	5.62432	46	1703	194	363	362	307	477
6	165.5	165	166	5.06242	54	1578	124	316	524	233	381
6	166.5	166	167	4.61394	33	1019	113	181	190	194	341
7	1.5	1	2	4.21301	37	916	80	259	227	121	229
7	2.5	2	3	5.36857	51	1044	106	265	195	186	292
7	3.5	3	4	4.18876	17	781	63	62	103	84	469
7	4.5	4	5	3.73273	34	915	129	227	166	120	273
7	5.5	5	6	6.43168	28	1105	57	200	251	138	459
7	7.5	7	8	4.58807	30	586	38	118	135	100	195
7	9.5	9	10	6.42627	27	700	65	127	145	75	288
7	165.5	165	166	4.34558	45	1836	256	309	449	265	557
7	166.5	166	167	3.73097	23	811	64	85	196	29	437
7	167.5	167	168	4.30006	51	1768	117	321	557	177	596
7	171.5	171	172	5.55943	37	1645	205	261	550	203	426
7	172.5	172	173	6.17304	42	1173	115	364	204	187	303
7	173.5	173	174	5.26566	35	1524	139	257	259	220	649
7	174.5	174	175	5.02955	50	1871	161	343	478	295	594
8	2.5	2	3	4.95372	15	1053	97	88	200	53	615
8	4.5	4	5	6.19105	26	1308	122	157	286	118	625
8	7.5	7	8	3.82851	22	330	42	83	40	43	122
8	8.5	8	9	3.81791	33	579	75	101	37	79	287
8	12.5	12	13	3.74539	18	545	59	119	74	33	260
8	74.5	74	75	4.03168	13	613	41	19	12	21	520
8	78.5	78	79	4.67814	17	707	21	19	43	35	589
8	105.5	105	106	3.69555	13	1439	43	71	48	91	1186
8	120.5	120	121	4.2039	24	1061	119	103	70	84	685
8	132.5	132	133	4.47872	20	1342	24	36	41	28	1213
8	155.5	155	156	4.17135	33	302	37	58	100	59	48
8	157.5	157	158	11.9665	37	1163	121	220	202	181	439
8	158.5	158	159	8.23798	15	1336	87	137	130	83	899
8	160.5	160	161	5.24931	29	1427	150	241	243	156	637
8	165.5	165	166	3.75549	43	1043	84	285	274	125	275
8	166.5	166	167	3.76456	47	889	107	198	156	254	174
8	168.5	168	169	4.249	34	1077	157	172	140	150	458
8	169.5	169	170	3.73334	50	1456	247	287	334	289	299
8	170.5	170	171	6.82694	45	1956	210	445	554	287	460
8	171.5	171	172	5.34041	73	1807	164	528	564	356	195
8	172.5	172	173	6.4986	43	1758	118	352	639	232	417
8	173.5	173	174	5.53605	53	1573	136	370	564	179	324
9	26.5	26	27	3.97367	27	1090	105	147	141	137	560
9	138.5	138	139	3.87074	40	1115	132	154	237	124	468
9	141.5	141	142	3.91079	32	820	31	104	174	81	430
9	144.5	144	145	4.09766	25	730	73	114	231	60	252
9	146.5	146	147	4.40266	35	1416	137	278	328	254	419
9	147.5	147	148	6.15465	52	1589	186	268	440	258	437
9	148.5	148	149	4.29051	23	690	85	83	72	48	402
9	149.5	149	150	5.54968	53	1132	124	259	231	189	329
9	151.5	151	152	5.99675	57	1580	157	418	476	269	260
9	153.5	153	154	8.12483	56	625	58	117	279	75	96
9	154.5	154	155	5.49894	40	1329	138	304	299	153	435
10	1.5	1	2	4.30227	37	721	90	242	107	68	214
10	2.5	2	3	9.78153	42	1306	71	379	317	184	355
10	3.5	3	4	6.00121	35	456	28	166	94	57	111
10	4.5	4	5	8.9295	52	1182	115	288	321	183	275
10	6.5	6	7	5.70696	20	635	68	80	72	70	345
10	139.5	139	140	13.0643	34	668	69	194	138	102	165
10	141.5	141	142	5.32536	37	1325	95	255	613	81	281
10	142.5	142	143	5.99939	42	1064	82	278	276	149	279
10	143.5	143	144	4.64892	35	966	134	155	235	120	322
10	144.5	144	145	4.30927	42	946	62	259	233	90	302
10	145.5	145	146	5.81403	36	850	74	127	140	79	430
10	146.5	146	147	7.18746	42	671	68	189	213	79	122
10	147.5	147	148	5.80527	59	1334	80	382	549	206	117
10	148.5	148	149	6.29361	65	1205	89	382	457	187	90
			Mean	5.24736	37.7047	1229.67	118.174	231.96	290.705	161.51	427.322
			Mean_genome	1.227	19.1394	1082.23	66.0175	90.4575	124.662	77.5619	723.526
D_Downstream, D_Exon, D_Intron, D_Upstream, D_Intergenic: SNP density in 2k-downstream, exon, intron, 2k-upstream of genic regions and SNP density in intergenic regions.
